# Supplementary material for: Biogenic Punica granatum Flower Extract Assisted ZnFe2O4 and ZnFe2O4-Cu Composites for Excellent Photocatalytic Degradation of RhB Dye
Source: Toxics. 2024 Jan 16;12(1):77. doi: 10.3390/toxics12010077 (PMC10821476; doi:10.3390/toxics12010077)
Supplement: Supplementary file 1 [file toxics-12-00077-s001.zip]

Archive with 1 entries (1 files):
- toxics-2744501-supplementary.pdf
